# Supplementary material for: Direct Detection of Glutathione Biosynthesis, Conjugation, Depletion and Recovery in Intact Hepatoma Cells
Source: Int J Mol Sci. 2022 Apr 25;23(9):4733. doi: 10.3390/ijms23094733 (PMC9104575; doi:10.3390/ijms23094733)
Supplement: Supplementary file 1 [file ijms-23-04733-s001.zip]

Archive with 1 entries (1 files):
- ijms-1672203-supplementary.pdf
